# Supplementary material for: Early Intervention of Pulmonary Rehabilitation for Fibrotic Interstitial Lung Disease Is a Favorable Factor for Short-Term Improvement in Health-Related Quality of Life
Source: J Clin Med. 2021 Jul 16;10(14):3153. doi: 10.3390/jcm10143153 (PMC8305639; doi:10.3390/jcm10143153)
Supplement: Supplementary file 1 [file jcm-10-03153-s001.zip]

Archive with 1 entries (1 files):
- jcm-1285813-supplementary.pdf
